# Supplementary material for: Genome-wide association study and RNA-seq identifies GmWRI1-like transcription factor related to the seed weight in soybean
Source: Front Plant Sci. 2023 Nov 17;14:1268511. doi: 10.3389/fpls.2023.1268511 (PMC10691256; doi:10.3389/fpls.2023.1268511)
Supplement: Supplementary Figure 3 — Multiple alignment. GmWRI14-like contained two (AP2/EREB) DNA-binding domains. The homology of the amino acid sequences between GmWRI14-like and AtWRI1 (Gene ID: 824599) is 62.34%. [file DataSheet_1.zip]

Archive with 3 entries (3 files):
- Supplementary Files/Supplementary Files Figure A1-3.pptx
- Supplementary Files/Supplementary Files Table-A1.docx
- Supplementary Files/Supplementary Files Table-A2.docx
